# Supplementary material for: Augmented Reality in Implant and Tooth-Supported Prosthodontics Practice and Education: A Scoping Review
Source: Dent J (Basel). 2025 Sep 21;13(9):435. doi: 10.3390/dj13090435 (PMC12468532; doi:10.3390/dj13090435)
Supplement: Supplementary file 1 [file dentistry-13-00435-s001.zip]

Archive with 2 entries (2 files):
- Supplementary File S1- Completed PRISMA-ScR Checklist.pdf
- Supplementary File S2 - Search.pdf
